# Supplementary material for: Anti-Metatype Antibody Screening, Sandwich Immunoassay Development, and Structural Insights for β-Lactams Based on Penicillin Binding Protein
Source: Molecules. 2021 Sep 13;26(18):5569. doi: 10.3390/molecules26185569 (PMC8470104; doi:10.3390/molecules26185569)
Supplement: Supplementary file 1 [file molecules-26-05569-s001.zip]

Archive with 1 entries (1 files):
- molecules-1350331-supplementary.pdf
